# Supplementary material for: Discovery of New Hits as Antitrypanosomal Agents by In Silico and In Vitro Assays Using Neolignan-Inspired Natural Products from Nectandra leucantha
Source: Molecules. 2021 Jul 6;26(14):4116. doi: 10.3390/molecules26144116 (PMC8306904; doi:10.3390/molecules26144116)
Supplement: Supplementary file 1 [file molecules-26-04116-s001.zip]

Archive with 1 entries (1 files):
- molecules-1269154-supplementary.pdf
